# Supplementary material for: Publications in PubMed on Ebola and the 2014 outbreak
Source: F1000Res. 2015 Oct 9;4:68. Originally published 2015 Mar 13. [Version 2] doi: 10.12688/f1000research.6206.2 (PMC4629280; doi:10.12688/f1000research.6206.2)
Supplement: Dataset and selected figures of biomedical publications on Ebola in 2014 — The database contains data about the biomedical publications on Ebola in 2014.The volumes of publications and the classifications were determined by using the PubMed search engine. The data are ordered according to different criteria. Columns/row headings and embedded comments describe the contents of the columns/rows. Columns A-K of sheets ‘Clinical Trial term’, ‘Canada’, ‘China’, ‘France’, ‘Germany’, ‘Guinea’, ‘Liberia’, ‘Sierra Leone’, ‘UK’, ‘USA’ were from csv files downloaded from PubMed searches. Further information about the methodology and the data is contained in the associated article. All data and figures mentioned in the associated article and this figshare entry are linked to a sheet of this database. Figure 3 Numbers of citations with ‘ebola’ or ‘ebolavirus’ in title from 1995 to 2014. Figure 4 Numbers of citations (abstract available) with ‘ebola’ or ‘ebolavirus’ in title from 1995 to 2014. Figure 5 Proportions of citations (‘ebola’ or ‘ebolavirus’ in title) with abstract available from 2005 to 2014. Figure 15 Proportions of citations (‘ebola’ or ‘ebolavirus’ in title) with abstract available with the indicated search terms in the title/abstract. Year 2014. Figure 16 Proportions of citations (‘ebola’ or ‘ebolavirus’ in title) with the search term ‘clinical trial’ in the title/abstract. The number of publications about original clinical trial studies is also indicated. Year 2014. Figure 17 Numbers of citations (‘ebola’ or ‘ebolavirus’ in title) per month. Year 2014. Figure 18 Numbers of citations (‘ebola’ or ‘ebolavirus’ in title) with abstract available per month. Year 2014. Figure 19 Subjective classification for ‘current outbreak’ focus of 2014 citations (‘ebola’ or ‘ebolavirus’ in title). Remaining citations were assigned to one (and only one) of the indicated discipline/area categories. Year 2014. Figure 20 Subjective classification for current outbreak focus or, alternatively, for the indicated discipline/area categories of 2014 citations (‘ebola [file f1000research-4-7680-s0000.tgz › 2345537]

## Sheet: Sheet_1
2014	"ebola OR ebolavirus"	"ebola"	"ebolavirus"
All Fields	945	945	146
Ttle/Abstract	900	881	50
Title	797	778	19
MeSH Major Topic	945	310	70
Title	797
Title/Abstract not Title	103
All Fields not Title/Abstract	45

## Sheet: Sheet_2
	"ebola OR ebolavirus" in Title	Abstract-avail. "ebola OR ebolavirus" in Title	% Abstract available
year 1995	46	14	30.43478261
year 1996	31	15	48.38709677
year 1997	21	13	61.9047619
year 1998	32	22	68.75
year 1999	72	60	83.33333333
year 2000	44	27	61.36363636
year 2001	57	39	68.42105263
year 2002	50	40	80
year 2003	72	52	72.22222222
year 2004	45	33	73.33333333
year 2005	55	47	85.45454545
year 2006	64	59	92.1875
year 2007	76	70	92.10526316
year 2008	36	34	94.44444444
year 2009	57	50	87.71929825
year 2010	66	63	95.45454545
year 2011	100	94	94
year 2012	82	71	86.58536585
year 2013	66	61	92.42424242
year 2014	797	262	32.87327478
1995-2014	1869	1126	60.24612092
all time up to 2014	1923	1145
pre-1995	54	19

## Sheet: Sheet_3
2014	ebola OR ebolavirus" in Title	% Total	% not		Abstract-avail. 'ebola OR ebolavirus" in Title	% Total	% not		journal article' filter 'ebola OR ebolavirus" in Title	% Total	% not
Total	797				262				458
comment' filter PubMed	34	4.265997491	95.73400251		2	0.763358779	99.23664122
editorial' filter PubMed	88	11.04140527	88.95859473		2	0.763358779	99.23664122
interview' filter PubMed	9	1.12923463	98.87076537		1	0.381679389	99.61832061
journal article' filter PubMed	458	57.46549561	42.53450439		253	96.5648855	3.435114504
letter' filter PubMed	83	10.4140527	89.5859473		0	0	100
news' filter PubMed	163	20.45169385	79.54830615		6	2.290076336	97.70992366
review' or 'systematic review' filter PubMed	19	2.383939774	97.61606023		15	5.72519084	94.27480916
english' filter PubMed	756	94.85570891	5.144291092		252	96.18320611	3.816793893		434	94.75982533	5.240174672
abstract' availability PubMed	262	32.87327478	67.12672522		262	100	0		253	55.24017467	44.75982533
full text' availability PubMed	750	94.10288582	5.897114178		245	93.51145038	6.488549618		427	93.23144105	6.768558952
free full text' availability PubMed	205	25.72145546	74.27854454		112	42.7480916	57.2519084		163	35.58951965	64.41048035
PubMed Commons commented	3	0.376411543	99.62358846		1	0.381679389	99.61832061		3	0.655021834	99.34497817

## Sheet: Sheet_4
2014	ebola OR ebolavirus" in Title	% Total	% not	Abstract-avail. 'ebola OR ebolavirus" in Title	% Total	% not		2014	ebola OR ebolavirus" in Title	% Total	% not	Abstract-avail. 'ebola OR ebolavirus" in Title	% Total	% not
Total	797			262				Total	797			262
cell OR cells' in Title/Abstract	72	9.033877039	90.96612296	56	21.3740458	78.6259542		clinical trial' in Title/Abstract	4	0.501882058	99.49811794	3	1.145038168	98.85496183
molecule OR molecular' in Title/Abstract	20	2.509410289	97.49058971	20	7.633587786	92.36641221
protein OR proteins' in Title/Abstract	37	4.642409034	95.35759097	37	14.1221374	85.8778626
antibody OR antibodies' in Title/Abstract	31	3.889585947	96.11041405	29	11.06870229	88.93129771
gene OR genes' in Title/Abstract	16	2.007528231	97.99247177	16	6.106870229	93.89312977
genome OR genomes' in Title/Abstract	27	3.38770389	96.61229611	26	9.923664122	90.07633588
drug OR drugs' in Title/Abstract	36	4.516938519	95.48306148	17	6.488549618	93.51145038
vaccine OR vaccines' in Title/Abstract	77	9.661229611	90.33877039	54	20.61068702	79.38931298
outbreak' in Title/Abstract	171	21.45545797	78.54454203	119	45.41984733	54.58015267
Africa' in Title/Abstract	175	21.95734003	78.04265997	121	46.18320611	53.81679389
Liberia' in Title/Abstract	59	7.402760351	92.59723965	52	19.84732824	80.15267176
Sierra Leone' in Title/Abstract	63	7.904642409	92.09535759	52	19.84732824	80.15267176
Guinea' in Title/Abstract	60	7.528230866	92.47176913	56	21.3740458	78.6259542
Nigeria' in Title/Abstract	22	2.760351317	97.23964868	20	7.633587786	92.36641221
preparedness' in Title/Abstract	32	4.015056462	95.98494354	24	9.160305344	90.83969466

## Sheet: Sheet_5
subjective classification	Jan-14	Feb-14	Mar-14	Apr-14	May-14	Jun-14	Jul-14	Aug-14	Sep-14	Oct-14	Nov-14	Dec-14	Total	% Total	% not	% Total excluding '2014 outbreak'
Cell/Molecular Biology	1	2	1	3	1	8	3	5	5	6	6	5	46	5.927835052	94.07216495	9.956709957
Drugs/Antibodies/Vaccines	2	4	0	1	0	0	2	11	15	14	21	13	83	10.69587629	89.30412371	17.96536797
Pathophysiology/Epidemiology/Ecology	0	0	0	0	1	0	1	3	19	16	20	27	87	11.21134021	88.78865979	18.83116883
2014 Outbreak	0	0	1	4	5	6	10	20	56	91	61	60	314	40.46391753	59.53608247
Preparedness	0	1	0	1	1	0	1	9	12	43	48	46	162	20.87628866	79.12371134	35.06493506
Society/Policy/Ethics	0	0	0	0	0	0	0	3	11	14	21	20	69	8.891752577	91.10824742	14.93506494
other	0	0	0	0	0	0	0	2	1	1	6	5	15	1.932989691	98.06701031	3.246753247
Total	3	7	2	9	8	14	17	53	119	185	183	176	776
search term in Title/Abstract	Jan-14	Feb-14	Mar-14	Apr-14	May-14	Jun-14	Jul-14	Aug-14	Sep-14	Oct-14	Nov-14	Dec-14	Total
vaccine OR vaccines	2	4	0	1	0	3	0	6	16	14	15	14	75
outbreak	0	2	1	2	3	6	4	14	29	49	31	28	169
africa	1	4	0	2	4	8	6	8	38	34	33	34	172
	Abstract-avail. 'ebola OR ebolavirus" in Title
Jan-14	3
Feb-14	7
Mar-14	1
Apr-14	5
May-14	3
Jun-14	10
Jul-14	7
Aug-14	13
Sep-14	34
Oct-14	63
Nov-14	63
Dec-14	58

## Sheet: Sheet_6
top 20 publications countries 2014	total publications	"ebola OR ebolavirus" in Title	Attraction Score'	Abstract-available total publications	Abstract-available "ebola OR ebolavirus" in Title	Abstract-available 'Attraction Score'		% Abstract-avail./Total	% not
United States	197031	122	6.191919038	180942	79	4.366039947		91.83427988	8.165720115
China	122844	23	1.872293315	118575	13	1.09635252		96.5248608	3.475139201
United Kingdom	73240	64	8.73839432	63079	18	2.853564578		86.12643364	13.87356636
Germany	58506	15	2.563839606	54458	10	1.836277498		93.08105152	6.918948484
Japan	53284	6	1.126041588	49433	4	0.809176056		92.77268974	7.227310262
Italy	44868	12	2.674511902	39523	5	1.265086152		88.08727824	11.91272176
France	41151	35	8.505261112	36375	13	3.573883162		88.39396369	11.60603631
Canada	40820	31	7.594316512	37228	21	5.64091544		91.20039196	8.799608035
Australia	37519	12	3.198379488	33451	2	0.59788945		89.15749354	10.84250646
India	37017	5	1.350730745	32453	0	0		87.67052976	12.32947024
South Korea	32891	3	0.912103615	31117	2	0.642735482		94.60642729	5.39357271
Spain	30100	11	3.65448505	27503	3	1.090790096		91.37209302	8.627906977
Netherlands	27964	4	1.430410528	25522	2	0.783637646		91.26734373	8.732656272
Brazil	22630	2	0.883782589	21227	1	0.47109813		93.80026513	6.199734865
Switzerland	17583	12	6.824773929	16086	4	2.48663434		91.48609452	8.513905477
Turkey	17043	0	0	14791	0	0		86.7863639	13.2136361
Sweden	16384	5	3.051757813	15359	2	1.30216811		93.74389648	6.256103516
Iran	13111	2	1.525436656	12396	0	0		94.54656395	5.453436046
Belgium	12861	8	6.220356115	11729	3	2.55776281		91.1981961	8.801803903
Denmark	12146	4	3.293265273	11333	0	0		93.30643833	6.693561666
average	45449.65	18.8	3.58060296	41629	9.1	1.568700571		91.34813276
std dev			2.749377804			1.566557649		2.850037266
relative std dev			76.78533015			99.86339508		3.119973206
21st-24th countries
Israel	11038	1	0.905961225	9983	1	1.001702895		90.44210908
Poland	10929	0	0	10454	0	0		95.65376521
Mexico	7764	4	5.151983514	7215	2	2.772002772		92.92890263
Greece	6925	0	0	5979	0	0		86.33935018
average	9164	1.25	1.514486185	8407.75	0.75	0.943426417		91.34103177

## Sheet: Sheet_7
6 top countries Ebola publications	"ebola OR ebolavirus" in Title	Abstract-available "ebola OR ebolavirus" in Title
United States	122	80
United Kingdom	64	18
France	35	13
Canada	31	21
China	23	13
Germany	15	10
6 top countries Abstract-available "ebola OR ebolavirus" in Title	Affiliation field automatic retrieval	Any author	First author	Last author	% Any author	% First author	% Last author
United States	80	80	67	72	100	83.75	90
Canada	21	21	13	12	100	61.9047619	57.14285714
United Kingdom	18	18	13	14	100	72.22222222	77.77777778
China	13	13	11	10	100	84.61538462	76.92307692
France	13	13	9	8	100	69.23076923	61.53846154
Germany	10	10	7	8	100	70	80
average					100	73.620523	73.8970289
sum	155

## Sheet: Sheet_8
Abstract-available "ebola OR ebolavirus" in Title	Research article	Review	Commentary	Editorial	Clinical Trial	Report	sum
United States	55	17	3	3	1	1	80
Canada	14	7	0	0	0	0	21
sum	69	24	3	3	1	1	101
%	68.31683168	23.76237624	2.97029703	2.97029703	0.99009901	0.99009901
Abstract-available "ebola OR ebolavirus" in Title	cell/molecular biology	drugs/antibodies/vaccines	pathophysiology/epidemiology/ecology	preparedness	society/policy/ethics	other	sum		outbreak
United States	26	22	16	7	6	3	80		8
Canada	4	6	8	2	1	0	21		6
sum	30	28	24	9	7	3	101		14
%	29.7029703	27.72277228	23.76237624	8.910891089	6.930693069	2.97029703			13.86138614

## Sheet: Sheet_9
three most Ebola-affected african countries (by number of cases)	total publications	"ebola OR ebolavirus" in Title	Attraction Score'	Abstract-available total publications	Abstract-available "ebola OR ebolavirus" in Title	Abstract-available 'Attraction Score'		% Abstract-avail./Total
Sierra Leone	46	8	1739.130435	35	4	1142.857143		76.08695652
Liberia	14	6	4285.714286	12	4	3333.333333		85.71428571
Guinea	45	5	1111.111111	40	2	500		88.88888889
average								83.56337704
fourth country as number of cases
Nigeria	2066	12	58.08325266	1930	5	25.90673575		93.41723136
Abstract-available "ebola OR ebolavirus" in Title	Affiliation field automatic retrieval	Any author	First author	Last author
Sierra Leone	4	4	2	2
Liberia	4	3	0	0
Guinea	2	2	2	2

## Sheet: Clinical_Trial_term
Title	URL	Description	Details	ShortDetails	Resource	Type	Identifiers	Db	EntrezUID	Properties	Article type
Favipiravir: A New Medication for the Ebola Virus Disease Pandemic.	/pubmed/25544306	Nagata T, Lefor AK, Hasegawa M, Ishii M.	Disaster Med Public Health Prep. 2014 Dec 29:1-3. [Epub ahead of print]	Disaster Med Public Health Prep. 2014	PubMed	citation	PMID:25544306	pubmed	25544306	create date:2014/12/30 | first author:Nagata T	report
Safety and immunogenicity of Ebola virus and Marburg virus glycoprotein DNA vaccines assessed separately and concomitantly in healthy Ugandan adults: a phase 1b, randomised, double-blind, placebo-controlled clinical trial.	/pubmed/25540891	Kibuuka H, Berkowitz NM, Millard M, Enama ME, Tindikahwa A, Sekiziyivu AB, Costner P, Sitar S, Glover D, Hu Z, Joshi G, Stanley D, Kunchai M, Eller LA, Bailer RT, Koup RA, Nabel GJ, Mascola JR, Sullivan NJ, Graham BS, Roederer M, Michael NL, et al.	Lancet. 2014 Dec 22. doi:pii: S0140-6736(14)62385-0. 10.1016/S0140-6736(14)62385-0. [Epub ahead of print]	Lancet. 2014	PubMed	citation	PMID:25540891	pubmed	25540891	create date:2014/12/30 | first author:Kibuuka H	clinical trial
Safety and immunogenicity of DNA vaccines encoding ebolavirus and marburgvirus wild-type glycoproteins in a phase I clinical trial.	/pubmed/25225676	Sarwar UN, Costner P, Enama ME, Berkowitz N, Hu Z, Hendel CS, Sitar S, Plummer S, Mulangu S, Bailer RT, Koup RA, Mascola JR, Nabel GJ, Sullivan NJ, Graham BS, Ledgerwood JE; VRC 206 Study Team.	J Infect Dis. 2015 Feb 15;211(4):549-57. doi: 10.1093/infdis/jiu511. Epub 2014 Sep 14.	J Infect Dis. 2015	PubMed	citation	PMID:25225676	pubmed	25225676	create date:2014/09/17 | first author:Sarwar UN	clinical trial
Ebola: an opportunity for a clinical trial?	/pubmed/25098954	Arie S.	BMJ. 2014 Aug 6;349:g4997. doi: 10.1136/bmj.g4997. No abstract available.	BMJ. 2014	PubMed	citation	PMID:25098954	pubmed	25098954	create date:2014/08/08 | first author:Arie S	commentary

[truncated: 10 more sheets: Canada, China, France, Germany, Guinea, Liberia, Sierra_Leone, UK, USA, Update_September_2015]
